# Supplementary material for: Estimating Iowa’s riverine phosphorus concentrations via water quality surrogacy
Source: Heliyon. 2024 Sep 3;10(17):e37377. doi: 10.1016/j.heliyon.2024.e37377 (PMC11408025; doi:10.1016/j.heliyon.2024.e37377)
Supplement: Multimedia component 1 [file mmc1.xlsx]

## Sheet: TStats
P Type	site	Surrogate	T-Stat	n	R2
TP	Boyer	Chl a	4.07777	329	0.0483901
TP	Boyer	DO	-5.92688	395	0.08205
TP	Boyer	Nitrate	-3.17128	397	0.0248286
TP	Boyer	pH	-8.10789	395	0.143302
TP	Boyer	SC	-9.50482	231	0.282899
TP	Boyer	Temp	0.726032	397	0.00133271
TP	Boyer	Turbidity	24.0118	391	0.597128
TP	Boyer	Flow	6.46277	397	0.0956283
TP	Des Moines	Chl a	-1.20229	281	0.00515431
TP	Des Moines	DO	1.85208	475	0.00719976
TP	Des Moines	Nitrate	-1.72594	498	0.00596993
TP	Des Moines	pH	-5.78993	485	0.0649019
TP	Des Moines	SC	-2.82218	357	0.0219435
TP	Des Moines	Temp	-5.97126	480	0.069416
TP	Des Moines	Turbidity	20.2527	486	0.458717
TP	Des Moines	Flow	6.16157	508	0.0697931
TP	Floyd	Chl a	0.203659	207	0.000202285
TP	Floyd	DO	-4.56561	303	0.0647666
TP	Floyd	Nitrate	-2.13259	306	0.0147398
TP	Floyd	pH	-4.84934	302	0.0726892
TP	Floyd	SC	-7.25767	141	0.274809
TP	Floyd	Temp	0.666846	304	0.0014703
TP	Floyd	Turbidity	37.3775	302	0.823225
TP	Floyd	Flow	8.17172	305	0.180587
TP	Iowa	Chl a	0.800571	257	0.00250709
TP	Iowa	DO	-2.55389	469	0.0137741
TP	Iowa	Nitrate	-2.97117	492	0.0176972
TP	Iowa	pH	-3.34261	479	0.0228875
TP	Iowa	SC	-7.5088	351	0.139084
TP	Iowa	Temp	0.0559402	452	6.95397e-06
TP	Iowa	Turbidity	13.2461	412	0.299696
TP	Iowa	Flow	2.07287	495	0.00864027
TP	Little Sioux	Chl a	-1.47624	252	0.00864185
TP	Little Sioux	DO	-4.93995	250	0.0895845
TP	Little Sioux	Nitrate	1.19638	254	0.00564781
TP	Little Sioux	pH	-6.61311	252	0.148888
TP	Little Sioux	SC	-6.94895	126	0.280275
TP	Little Sioux	Temp	1.48982	254	0.00873085
TP	Little Sioux	Turbidity	22.4767	251	0.669849
TP	Little Sioux	Flow	7.71741	254	0.191163
TP	Maquoketa	Chl a	-0.280788	239	0.000332557
TP	Maquoketa	DO	-4.48094	244	0.0766137
TP	Maquoketa	Nitrate	-3.20491	249	0.0399244
TP	Maquoketa	pH	-7.88367	247	0.20235
TP	Maquoketa	SC	-17.6146	128	0.711191
TP	Maquoketa	Temp	1.59384	248	0.010221
TP	Maquoketa	Turbidity	28.5685	245	0.770573
TP	Maquoketa	Flow	12.3137	251	0.378475
TP	Nishnabotna	Chl a	0.784039	252	0.00245284
TP	Nishnabotna	DO	-7.43885	253	0.180639
TP	Nishnabotna	Nitrate	2.17511	255	0.0183567
TP	Nishnabotna	pH	-7.47393	253	0.182036
TP	Nishnabotna	SC	-7.80589	126	0.329483
TP	Nishnabotna	Temp	1.91266	254	0.0143092
TP	Nishnabotna	Turbidity	16.228	251	0.514001
TP	Nishnabotna	Flow	6.18295	255	0.131267
TP	Nodaway	Chl a	1.00147	207	0.00486855
TP	Nodaway	DO	-5.0685	272	0.0868806
TP	Nodaway	Nitrate	1.63748	274	0.00976169
TP	Nodaway	pH	-5.36985	271	0.0968164
TP	Nodaway	SC	-6.6528	108	0.294555
TP	Nodaway	Temp	1.60758	274	0.00941175
TP	Nodaway	Turbidity	23.7454	269	0.678639
TP	Nodaway	Flow	18.0862	274	0.545994
TP	Rock	Chl a	0.450931	207	0.000990915
TP	Rock	DO	-3.90476	274	0.0530802
TP	Rock	Nitrate	-0.717694	276	0.00187635
TP	Rock	pH	-4.44114	274	0.0676111
TP	Rock	SC	-6.20102	111	0.26078
TP	Rock	Temp	1.26857	276	0.00583896
TP	Rock	Turbidity	25.8997	269	0.715289
TP	Rock	Flow	8.66255	276	0.214989
TP	Skunk	Chl a	-2.42533	245	0.0236346
TP	Skunk	DO	-5.92296	256	0.121355
TP	Skunk	Nitrate	3.13746	262	0.0364791
TP	Skunk	pH	-10.3165	260	0.292047
TP	Skunk	SC	-11.942	134	0.519322
TP	Skunk	Temp	1.00347	259	0.00390283
TP	Skunk	Turbidity	29.7238	271	0.766596
TP	Skunk	Flow	14.2129	287	0.414791
TP	Soldier	Chl a	6.86998	207	0.187142
TP	Soldier	DO	-5.34178	283	0.0921855
TP	Soldier	Nitrate	-2.04674	284	0.0146377
TP	Soldier	pH	-3.65334	281	0.0456542
TP	Soldier	SC	-7.85216	119	0.345112
TP	Soldier	Temp	3.43201	284	0.0400937
TP	Soldier	Turbidity	50.3991	281	0.901031
TP	Soldier	Flow	14.0379	284	0.411352
TP	Thompson	Chl a	0.911138	206	0.00405298
TP	Thompson	DO	-4.03002	273	0.0565414
TP	Thompson	Nitrate	4.32842	273	0.0646633
TP	Thompson	pH	-4.20875	272	0.0615666
TP	Thompson	SC	-9.89859	108	0.480347
TP	Thompson	Temp	1.86236	273	0.0126368
TP	Thompson	Turbidity	42.9598	276	0.870727
TP	Thompson	Flow	20.7114	280	0.606768
TP	Turkey	Chl a	2.29915	327	0.0160046
TP	Turkey	DO	-3.53652	409	0.0298135
TP	Turkey	Nitrate	-3.41445	433	0.0263374
TP	Turkey	pH	-8.37432	412	0.146063
TP	Turkey	SC	-11.8164	226	0.383984
TP	Turkey	Temp	1.49101	414	0.00536696
TP	Turkey	Turbidity	39.7037	404	0.796804
TP	Turkey	Flow	11.3631	448	0.22451
TP	Upper Iowa	Chl a	0.649902	207	0.00205612
TP	Upper Iowa	DO	-2.34204	284	0.0190798
TP	Upper Iowa	Nitrate	-0.301287	284	0.000321789
TP	Upper Iowa	pH	-6.99507	283	0.148307
TP	Upper Iowa	SC	-6.9162	119	0.290194
TP	Upper Iowa	Temp	1.50895	284	0.00800956
TP	Upper Iowa	Turbidity	32.0359	288	0.782062
TP	Upper Iowa	Flow	10.9617	290	0.294391
TP	Wapsipinicon	Chl a	0.114314	326	4.0331e-05
TP	Wapsipinicon	DO	-7.32348	402	0.118231
TP	Wapsipinicon	Nitrate	1.07253	412	0.0027978
TP	Wapsipinicon	pH	-6.6125	410	0.096796
TP	Wapsipinicon	SC	-10.1444	247	0.295791
TP	Wapsipinicon	Temp	4.26534	410	0.0426876
TP	Wapsipinicon	Turbidity	27.2778	411	0.645297
TP	Wapsipinicon	Flow	6.00229	430	0.077641
TP	Yellow	Chl a	7.75443	221	0.215423
TP	Yellow	DO	-2.27968	338	0.0152314
TP	Yellow	Nitrate	-0.328637	364	0.00029826
TP	Yellow	pH	-9.0534	311	0.209646
TP	Yellow	SC	-7.23546	164	0.244233
TP	Yellow	Temp	1.22964	338	0.00447985
TP	Yellow	Turbidity	42.8998	352	0.840211
TP	Yellow	Flow	14.7119	316	0.408039
OP	Boyer	Chl a	0.120319	326	4.46793e-05
OP	Boyer	DO	6.17751	397	0.0881002
OP	Boyer	Nitrate	3.62265	396	0.0322349
OP	Boyer	pH	-2.174	397	0.0118238
OP	Boyer	SC	10.6814	236	0.327765
OP	Boyer	Temp	-7.62313	399	0.127687
OP	Boyer	Turbidity	-3.91271	394	0.0375864
OP	Boyer	Flow	-4.45473	399	0.0476068
OP	Des Moines	Chl a	-5.35408	282	0.0928712
OP	Des Moines	DO	6.75703	476	0.0878607
OP	Des Moines	Nitrate	-0.294453	499	0.000174422
OP	Des Moines	pH	-2.19473	486	0.00985404
OP	Des Moines	SC	4.97958	358	0.0651168
OP	Des Moines	Temp	-12.1935	481	0.236875
OP	Des Moines	Turbidity	-3.95496	487	0.0312433
OP	Des Moines	Flow	-2.87282	509	0.0160175
OP	Floyd	Chl a	-4.73052	204	0.0997327
OP	Floyd	DO	-0.289455	303	0.000278274
OP	Floyd	Nitrate	-4.63633	303	0.0666538
OP	Floyd	pH	-7.06189	302	0.142539
OP	Floyd	SC	-0.0440909	144	1.369e-05
OP	Floyd	Temp	-7.71176	304	0.164526
OP	Floyd	Turbidity	1.66285	305	0.0090431
OP	Floyd	Flow	0.531512	305	0.000931492
OP	Iowa	Chl a	-11.7404	257	0.350876
OP	Iowa	DO	2.37679	470	0.0119269
OP	Iowa	Nitrate	2.54149	493	0.0129843
OP	Iowa	pH	-14.3885	480	0.30222
OP	Iowa	SC	0.652182	352	0.00121378
OP	Iowa	Temp	-10.1305	453	0.185373
OP	Iowa	Turbidity	4.74558	412	0.0520681
OP	Iowa	Flow	4.21797	496	0.0347627
OP	Little Sioux	Chl a	-5.44485	252	0.106014
OP	Little Sioux	DO	-1.1208	250	0.00503977
OP	Little Sioux	Nitrate	2.40502	254	0.0224378
OP	Little Sioux	pH	-7.76999	252	0.194517
OP	Little Sioux	SC	-4.2356	126	0.126393
OP	Little Sioux	Temp	-2.58268	254	0.0257866
OP	Little Sioux	Turbidity	4.21318	251	0.0665449
OP	Little Sioux	Flow	5.09298	254	0.0933244
OP	Maquoketa	Chl a	-3.95579	239	0.0619369
OP	Maquoketa	DO	-1.60247	244	0.0104998
OP	Maquoketa	Nitrate	-1.469	249	0.00866097
OP	Maquoketa	pH	-6.17819	247	0.134795
OP	Maquoketa	SC	-6.87335	128	0.272698
OP	Maquoketa	Temp	-2.96223	248	0.0344415
OP	Maquoketa	Turbidity	4.50391	245	0.0770465
OP	Maquoketa	Flow	4.9885	251	0.0908598
OP	Nishnabotna	Chl a	-4.41702	252	0.0723909
OP	Nishnabotna	DO	-5.19428	253	0.0970591
OP	Nishnabotna	Nitrate	4.9476	255	0.0882186
OP	Nishnabotna	pH	1.33625	253	0.00706351
OP	Nishnabotna	SC	2.69153	126	0.0551975
OP	Nishnabotna	Temp	4.8363	254	0.0849334
OP	Nishnabotna	Turbidity	-1.21799	251	0.00592256
OP	Nishnabotna	Flow	-1.71031	255	0.0114297
OP	Nodaway	Chl a	0.772755	204	0.00294748
OP	Nodaway	DO	-4.29168	271	0.0640827
OP	Nodaway	Nitrate	2.63562	271	0.0251733
OP	Nodaway	pH	-1.26058	269	0.00591629
OP	Nodaway	SC	-2.21626	110	0.0435011
OP	Nodaway	Temp	2.32284	273	0.0195213
OP	Nodaway	Turbidity	1.46075	269	0.00792841
OP	Nodaway	Flow	-0.32407	273	0.000387383
OP	Rock	Chl a	-2.57514	204	0.0317851
OP	Rock	DO	-1.77719	271	0.011605
OP	Rock	Nitrate	0.517394	273	0.000986836
OP	Rock	pH	-8.23762	271	0.201445
OP	Rock	SC	-3.23065	111	0.0873859
OP	Rock	Temp	-2.76677	273	0.0274712
OP	Rock	Turbidity	4.2559	269	0.0635282
OP	Rock	Flow	6.08578	273	0.120235
OP	Skunk	Chl a	-6.19489	246	0.135906
OP	Skunk	DO	-2.74459	257	0.0286927
OP	Skunk	Nitrate	3.84388	263	0.0535776
OP	Skunk	pH	-7.72607	261	0.187304
OP	Skunk	SC	-3.90261	135	0.102748
OP	Skunk	Temp	-1.93691	260	0.0143327
OP	Skunk	Turbidity	4.18686	272	0.0609669
OP	Skunk	Flow	6.46325	288	0.127447
OP	Soldier	Chl a	0.672033	204	0.00223079
OP	Soldier	DO	-1.21497	283	0.0052258
OP	Soldier	Nitrate	-0.37761	281	0.000510811
OP	Soldier	pH	-2.81581	281	0.0276333
OP	Soldier	SC	-3.87012	122	0.110965
OP	Soldier	Temp	1.0356	284	0.00378867
OP	Soldier	Turbidity	2.42535	284	0.020433
OP	Soldier	Flow	7.92958	284	0.18232
OP	Thompson	Chl a	0.517034	202	0.00133484
OP	Thompson	DO	-1.51701	271	0.00848249
OP	Thompson	Nitrate	5.19425	268	0.0920891
OP	Thompson	pH	-3.6882	270	0.0483049
OP	Thompson	SC	-5.13007	110	0.195936
OP	Thompson	Temp	-0.775592	271	0.00223123
OP	Thompson	Turbidity	2.80008	278	0.0276227
OP	Thompson	Flow	3.59822	278	0.0448081
OP	Turkey	Chl a	-1.00393	324	0.0031203
OP	Turkey	DO	0.211981	383	0.000117928
OP	Turkey	Nitrate	-2.45405	399	0.014943
OP	Turkey	pH	-7.17838	389	0.117504
OP	Turkey	SC	-12.6474	226	0.416602
OP	Turkey	Temp	-2.04976	388	0.0107676
OP	Turkey	Turbidity	7.60632	404	0.125813
OP	Turkey	Flow	8.22942	414	0.141172
OP	Upper Iowa	Chl a	-2.50118	204	0.0300394
OP	Upper Iowa	DO	0.104561	284	3.87676e-05
OP	Upper Iowa	Nitrate	0.00908492	281	2.95827e-07
OP	Upper Iowa	pH	-5.37304	284	0.092867
OP	Upper Iowa	SC	-4.66882	122	0.153725
OP	Upper Iowa	Temp	-1.4622	284	0.00752466
OP	Upper Iowa	Turbidity	4.95368	291	0.0782645
OP	Upper Iowa	Flow	5.21892	290	0.086402
OP	Wapsipinicon	Chl a	-6.91563	323	0.129671
OP	Wapsipinicon	DO	-1.93623	399	0.00935497
OP	Wapsipinicon	Nitrate	2.17783	409	0.0115192
OP	Wapsipinicon	pH	-11.1595	407	0.235177
OP	Wapsipinicon	SC	-4.59084	247	0.0792097
OP	Wapsipinicon	Temp	-4.86911	407	0.0553015
OP	Wapsipinicon	Turbidity	4.99902	411	0.0575825
OP	Wapsipinicon	Flow	7.88015	427	0.127483
OP	Yellow	Chl a	3.83049	218	0.063608
OP	Yellow	DO	-1.80011	337	0.00958012
OP	Yellow	Nitrate	-0.0917726	360	2.35252e-05
OP	Yellow	pH	-4.71516	312	0.0669191
OP	Yellow	SC	-4.24458	166	0.0989827
OP	Yellow	Temp	-0.220299	337	0.00014485
OP	Yellow	Turbidity	4.01872	354	0.0438683
OP	Yellow	Flow	5.67199	315	0.0932043
PartP	Boyer	Chl a	3.94542	326	0.0458417
PartP	Boyer	DO	-7.65686	392	0.130682
PartP	Boyer	Nitrate	-4.00389	394	0.039289
PartP	Boyer	pH	-7.22795	392	0.118132
PartP	Boyer	SC	-12.8727	231	0.419821
PartP	Boyer	Temp	2.56507	394	0.0165076
PartP	Boyer	Turbidity	27.1283	391	0.654205			-16.3239
PartP	Boyer	Flow	7.60778	394	0.128653
PartP	Des Moines	Chl a	1.44129	281	0.00739055
PartP	Des Moines	DO	-1.88298	475	0.00744028
PartP	Des Moines	Nitrate	-1.82427	498	0.00666485
PartP	Des Moines	pH	-4.90744	485	0.0474931
PartP	Des Moines	SC	-5.96057	357	0.0909753
PartP	Des Moines	Temp	0.0688057	480	9.90414e-06
PartP	Des Moines	Turbidity	27.6242	486	0.611899
PartP	Des Moines	Flow	7.77269	508	0.106662
PartP	Floyd	Chl a	1.90221	204	0.0175977
PartP	Floyd	DO	-4.62837	300	0.0670642
PartP	Floyd	Nitrate	-1.0353	303	0.00354831
PartP	Floyd	pH	-3.11752	299	0.0316868
PartP	Floyd	SC	-7.87775	141	0.308661
PartP	Floyd	Temp	2.75819	301	0.0248122
PartP	Floyd	Turbidity	41.161	302	0.849566
PartP	Floyd	Flow	8.97791	302	0.211777
PartP	Iowa	Chl a	5.29307	257	0.0989928
PartP	Iowa	DO	-4.14151	468	0.0355005
PartP	Iowa	Nitrate	-4.70853	491	0.0433716
PartP	Iowa	pH	2.52959	478	0.0132646
PartP	Iowa	SC	-10.5681	350	0.242958
PartP	Iowa	Temp	4.91678	451	0.0510905
PartP	Iowa	Turbidity	11.9527	412	0.25841
PartP	Iowa	Flow	0.218525	494	9.705e-05
PartP	Little Sioux	Chl a	-0.303214	252	0.00036762
PartP	Little Sioux	DO	-5.4195	250	0.105891
PartP	Little Sioux	Nitrate	0.672408	254	0.00179096
PartP	Little Sioux	pH	-5.2436	252	0.099084
PartP	Little Sioux	SC	-6.5453	126	0.256777
PartP	Little Sioux	Temp	2.29591	254	0.020489
PartP	Little Sioux	Turbidity	23.4578	251	0.688466
PartP	Little Sioux	Flow	6.9539	254	0.160998
PartP	Maquoketa	Chl a	0.63731	239	0.00171084
PartP	Maquoketa	DO	-4.60383	244	0.0805305
PartP	Maquoketa	Nitrate	-3.21456	249	0.0401556
PartP	Maquoketa	pH	-7.10271	247	0.170752
PartP	Maquoketa	SC	-16.3239	128	0.678956
PartP	Maquoketa	Temp	2.49406	248	0.0246623
PartP	Maquoketa	Turbidity	39.772	245	0.866836
PartP	Maquoketa	Flow	12.232	251	0.375346
PartP	Nishnabotna	Chl a	0.974022	252	0.00378053
PartP	Nishnabotna	DO	-7.13697	253	0.168699
PartP	Nishnabotna	Nitrate	1.95345	255	0.0148587
PartP	Nishnabotna	pH	-7.55315	253	0.185197
PartP	Nishnabotna	SC	-7.90842	126	0.335274
PartP	Nishnabotna	Temp	1.69505	254	0.011273
PartP	Nishnabotna	Turbidity	16.3764	251	0.518549
PartP	Nishnabotna	Flow	6.27176	255	0.134554
PartP	Nodaway	Chl a	0.943829	204	0.0043906
PartP	Nodaway	DO	-4.66136	269	0.075255
PartP	Nodaway	Nitrate	1.33748	271	0.00660608
PartP	Nodaway	pH	-5.40444	268	0.0989404
PartP	Nodaway	SC	-6.5504	108	0.28815
PartP	Nodaway	Temp	1.37087	271	0.00693773
PartP	Nodaway	Turbidity	25.5797	269	0.710198
PartP	Nodaway	Flow	19.0929	271	0.575402
PartP	Rock	Chl a	1.72055	204	0.0144433
PartP	Rock	DO	-4.06125	271	0.0577726
PartP	Rock	Nitrate	-1.15073	273	0.0048625
PartP	Rock	pH	-1.94563	271	0.0138771
PartP	Rock	SC	-7.43216	111	0.336325
PartP	Rock	Temp	2.91981	273	0.0304991
PartP	Rock	Turbidity	48.5268	269	0.898164
PartP	Rock	Flow	7.64043	273	0.177232
PartP	Skunk	Chl a	-0.527283	245	0.00114284
PartP	Skunk	DO	-5.82537	256	0.117856
PartP	Skunk	Nitrate	2.20225	262	0.0183118
PartP	Skunk	pH	-8.48565	260	0.218196
PartP	Skunk	SC	-11.6561	134	0.507213
PartP	Skunk	Temp	1.90686	259	0.013951
PartP	Skunk	Turbidity	40.3902	271	0.858448
PartP	Skunk	Flow	13.3339	287	0.384172
PartP	Soldier	Chl a	6.99324	204	0.194916
PartP	Soldier	DO	-5.38174	280	0.0943537
PartP	Soldier	Nitrate	-2.05724	281	0.0149426
PartP	Soldier	pH	-3.39779	278	0.0401501
PartP	Soldier	SC	-7.75854	119	0.33971
PartP	Soldier	Temp	3.4258	281	0.0403669
PartP	Soldier	Turbidity	58.4506	281	0.924502
PartP	Soldier	Flow	12.8616	281	0.372217
PartP	Thompson	Chl a	0.875681	202	0.00381944
PartP	Thompson	DO	-3.91549	268	0.0544946
PartP	Thompson	Nitrate	3.65111	268	0.0477233
PartP	Thompson	pH	-3.94983	267	0.0555989
PartP	Thompson	SC	-9.2642	107	0.449759
PartP	Thompson	Temp	2.08047	268	0.0160115
PartP	Thompson	Turbidity	47.3049	275	0.891268
PartP	Thompson	Flow	20.5529	275	0.607433
PartP	Turkey	Chl a	2.85589	324	0.0247037
PartP	Turkey	DO	-3.90259	383	0.0384378
PartP	Turkey	Nitrate	-3.10055	399	0.0236426
PartP	Turkey	pH	-7.45789	389	0.125661
PartP	Turkey	SC	-10.2993	226	0.321367
PartP	Turkey	Temp	1.92231	388	0.0094825
PartP	Turkey	Turbidity	39.0861	404	0.79168
PartP	Turkey	Flow	10.1454	414	0.199888
PartP	Upper Iowa	Chl a	2.1627	204	0.0226308
PartP	Upper Iowa	DO	-2.79496	281	0.0272368
PartP	Upper Iowa	Nitrate	-0.403954	281	0.000584528
PartP	Upper Iowa	pH	-6.1909	281	0.120782
PartP	Upper Iowa	SC	-6.21066	119	0.247938
PartP	Upper Iowa	Temp	2.32435	281	0.0189964
PartP	Upper Iowa	Turbidity	47.1392	288	0.88597
PartP	Upper Iowa	Flow	10.6734	287	0.285572
PartP	Wapsipinicon	Chl a	4.86465	323	0.0686604
PartP	Wapsipinicon	DO	-8.09003	399	0.141526
PartP	Wapsipinicon	Nitrate	-0.165323	409	6.71498e-05
PartP	Wapsipinicon	pH	-1.37351	407	0.00463649
PartP	Wapsipinicon	SC	-9.90886	247	0.2861
PartP	Wapsipinicon	Temp	9.31947	407	0.176582
PartP	Wapsipinicon	Turbidity	41.9003	411	0.811054
PartP	Wapsipinicon	Flow	2.72929	427	0.0172252
PartP	Yellow	Chl a	7.79807	218	0.219681
PartP	Yellow	DO	-2.47587	334	0.0181289
PartP	Yellow	Nitrate	-0.71868	360	0.00144066
PartP	Yellow	pH	-8.17734	309	0.178857
PartP	Yellow	SC	-6.35599	163	0.20059
PartP	Yellow	Temp	1.61707	334	0.00781469
PartP	Yellow	Turbidity	51.2718	351	0.882799
PartP	Yellow	Flow	13.7215	312	0.377858
