# Supplementary material for: Estimating Iowa’s riverine phosphorus concentrations via water quality surrogacy
Source: Heliyon. 2024 Sep 3;10(17):e37377. doi: 10.1016/j.heliyon.2024.e37377 (PMC11408025; doi:10.1016/j.heliyon.2024.e37377)
Supplement: Multimedia component 2 [file mmc2.xlsx]

## Sheet: _RegSummary
Site	# of Predictors	n	RMSE	R2	AdjR2	AIC	BIC	Variables
Bloody Run	1	211	0.084958	0.736669	0.735409	-720.239	-713.535	Intercept	Turbidity
Bloody Run	2	211	0.084958	0.755325	0.752973	-733.744	-723.688	Intercept	Turbidity	Runoff_DF
Boyer	1	357	1.28476	0.652113	0.651134	818.078	825.834	Intercept	Turbidity
Boyer	2	357	1.28476	0.663855	0.661956	807.821	819.454	Intercept	Turbidity	SC
Boyer	3	356	1.28641	0.667993	0.665163	804.077	819.577	Intercept	Turbidity	SC	DO
Chariton	1	248	0.195883	0.188462	0.185163	-153.595	-146.568	Intercept	Turbidity
Chariton	2	248	0.195883	0.204686	0.198194	-156.603	-146.063	Intercept	Turbidity	Temp
Des Moines	1	405	0.182854	0.356218	0.35462	-402.266	-394.258	Intercept	Turbidity
East Nodaway	1	234	0.612955	0.702339	0.701056	154.431	161.342	Intercept	Turbidity
East Nodaway	2	234	0.612955	0.733338	0.731029	130.697	141.063	Intercept	Turbidity	Runoff_DF
East Nodaway	3	234	0.612955	0.742987	0.739634	124.073	137.894	Intercept	Turbidity	Runoff_DF	Baseflow_DF
Floyd	1	268	0.794257	0.854372	0.853825	123.726	130.908	Intercept	Turbidity
Iowa	1	338	0.224165	0.229359	0.227066	-136.733	-129.087	Intercept	Turbidity
Iowa	2	221	0.238642	0.217097	0.209914	-55.2139	-45.0194	Intercept	Turbidity	Chlorophyll a
Little Sioux	1	217	0.473375	0.511539	0.509267	138.763	145.523	Intercept	Turbidity
Little Sioux	2	217	0.473375	0.568244	0.564209	113.985	124.125	Intercept	Turbidity	SC
Little Sioux	3	217	0.473375	0.603672	0.59809	97.406	110.926	Intercept	Turbidity	SC	Nitrate
Little Sioux	4	215	0.47552	0.617727	0.610445	92.7543	109.607	Intercept	Turbidity	SC	Nitrate	pH
Maquoketa	1	206	0.376422	0.893504	0.892982	-276.309	-269.653	Intercept	Turbidity
Maquoketa	2	205	0.377138	0.902315	0.901347	-289.878	-279.909	Intercept	Turbidity	SC
Maquoketa	3	202	0.379643	0.907142	0.905735	-291.124	-277.891	Intercept	Turbidity	SC	Chlorophyll a
Nishnabotna	1	217	0.97771	0.548855	0.546757	436.309	443.069	Intercept	Turbidity
Nishnabotna	2	216	0.979812	0.586862	0.582983	418.231	428.356	Intercept	Turbidity	DO
Nishnabotna	3	216	0.979812	0.619158	0.613769	402.649	416.15	Intercept	Turbidity	DO	pH
Nishnabotna	4	216	0.979812	0.627676	0.620618	399.763	416.639	Intercept	Turbidity	DO	pH	SC
Rock	1	235	0.325561	0.911271	0.910891	-426.748	-419.829	Intercept	Turbidity
Rock	2	233	0.326892	0.941392	0.940882	-515.817	-505.464	Intercept	Turbidity	Runoff_DF
Rock	3	233	0.326892	0.9465	0.945799	-535.064	-521.26	Intercept	Turbidity	Runoff_DF	SC
Rock	4	232	0.327503	0.948597	0.947691	-539.149	-521.915	Intercept	Turbidity	Runoff_DF	SC	DO
Skunk	1	212	0.248755	0.785726	0.784705	-311.864	-305.151	Intercept	Turbidity
Skunk	2	212	0.248755	0.816535	0.814779	-342.774	-332.704	Intercept	Turbidity	SC
Soldier	1	247	0.91973	0.926249	0.925948	18.6737	25.6925	Intercept	Turbidity
Soldier	2	247	0.91973	0.936277	0.935755	-15.4242	-4.89608	Intercept	Turbidity	Runoff_DF
Soldier	3	244	0.924808	0.937998	0.937223	-17.171	-3.18236	Intercept	Turbidity	Runoff_DF	pH
Soldier	4	244	0.924808	0.939091	0.938071	-19.5079	-2.02205	Intercept	Turbidity	Runoff_DF	pH	Baseflow_DF
Thompson	1	234	0.405731	0.851562	0.850922	-201.481	-194.571	Intercept	Turbidity
Thompson	2	234	0.405731	0.863272	0.862088	-218.709	-208.343	Intercept	Turbidity	SC
Thompson	3	233	0.406603	0.871359	0.869673	-228.958	-215.154	Intercept	Turbidity	SC	Runoff_DF
Thompson	4	233	0.406603	0.874974	0.87278	-233.6	-216.344	Intercept	Turbidity	SC	Runoff_DF	Baseflow_DF
Turkey	1	354	0.707432	0.796694	0.796116	198.622	206.36	Intercept	Turbidity
Turkey	2	353	0.708424	0.799491	0.798346	196.167	207.767	Intercept	Turbidity	SC
Turkey	3	352	0.709356	0.805243	0.803564	188.306	203.76	Intercept	Turbidity	SC	Runoff_DF
Upper Iowa	1	247	0.261728	0.873427	0.87291	-468.762	-461.744	Intercept	Turbidity
Upper Iowa	2	247	0.261728	0.878689	0.877694	-477.25	-466.722	Intercept	Turbidity	SC
Upper Iowa	3	245	0.262668	0.881797	0.880326	-475.947	-461.942	Intercept	Turbidity	SC	Runoff_DF
Upper Iowa	4	245	0.262668	0.883774	0.881837	-478.08	-460.574	Intercept	Turbidity	SC	Runoff_DF	pH
Upper Iowa	5	233	0.268597	0.888537	0.886082	-451.57	-430.864	Intercept	Turbidity	SC	Runoff_DF	pH	Chlorophyll a
Wapsipinicon	1	358	0.153824	0.644946	0.643949	-692.058	-684.297	Intercept	Turbidity
Wapsipinicon	2	358	0.153824	0.660117	0.658202	-705.69	-694.049	Intercept	Turbidity	SC
West Nodaway	1	235	0.51044	0.708595	0.707344	64.0681	70.9872	Intercept	Turbidity
West Nodaway	2	234	0.511514	0.747253	0.745065	33.487	43.853	Intercept	Turbidity	Baseflow_DF
West Nodaway	3	234	0.511514	0.768767	0.765751	14.6704	28.4917	Intercept	Turbidity	Baseflow_DF	Runoff_DF
West Nodaway	4	234	0.511514	0.781117	0.777294	3.82633	21.1029	Intercept	Turbidity	Baseflow_DF	Runoff_DF	SC
West Nodaway	5	232	0.462064	0.793396	0.788825	-54.7	-34.0195	Intercept	Turbidity	Baseflow_DF	Runoff_DF	SC	pH
Yellow	1	300	0.294667	0.831974	0.83141	-413.875	-406.467	Intercept	Turbidity
Yellow	2	235	0.182924	0.907275	0.906475	-685.341	-674.962	Intercept	Turbidity	Runoff_DF
Yellow	3	235	0.182924	0.910299	0.909134	-691.134	-677.296	Intercept	Turbidity	Runoff_DF	SC
Yellow	4	235	0.182924	0.914708	0.913225	-700.978	-683.68	Intercept	Turbidity	Runoff_DF	SC	Nitrate
Yellow	5	188	0.20193	0.931241	0.929352	-560.323	-540.904	Intercept	Turbidity	Runoff_DF	SC	Nitrate	Chlorophyll a
ALL RIVERS	1	5123	0.599994	0.654838	0.654771	3857.87	3870.95	Intercept	Turbidity
ALL RIVERS	2	5069	0.593097	0.654098	0.653962	3712.88	3732.47	Intercept	Turbidity	DO
ALL RIVERS	3	4749	0.594161	0.650883	0.650662	3541.77	3567.63	Intercept	Turbidity	DO	Chlorophyll a
ALL RIVERS	4	4731	0.592831	0.649405	0.649109	3529.16	3561.47	Intercept	Turbidity	DO	Chlorophyll a	pH
ALL RIVERS	5	4731	0.592831	0.650663	0.650294	3514.15	3552.92	Intercept	Turbidity	DO	Chlorophyll a	pH	Nitrate
ALL RIVERS	6	4730	0.592885	0.651286	0.650843	3507.83	3553.06	Intercept	Turbidity	DO	Chlorophyll a	pH	Nitrate	SC
ALL RIVERS	7	4661	0.593937	0.649819	0.649293	3494.94	3546.52	Intercept	Turbidity	DO	Chlorophyll a	pH	Nitrate	SC	Baseflow_DF

## Sheet: Table
Site	Part P Models Summary: Forward Selection Regression
	BIC	n	RSME	Adj R2	Variables
Bloody Run	-723.688	211	0.084958	0.752973	Intercept	Turbidity	Runoff_DF
Boyer	819.454	357	1.28476	0.661956	Intercept	Turbidity	SC
Chariton	-146.568	248	0.195883	0.185163	Intercept	Turbidity
Des Moines	-394.258	405	0.182854	0.35462	Intercept	Turbidity
East Nodaway	137.894	234	0.612955	0.739634	Intercept	Turbidity	Runoff_DF	Baseflow_DF
Floyd	130.908	268	0.794257	0.853825	Intercept	Turbidity
Iowa	-129.087	338	0.224165	0.227066	Intercept	Turbidity
Little Sioux	109.607	215	0.47552	0.610445	Intercept	Turbidity	SC	Nitrate	pH
Maquoketa	-279.909	205	0.377138	0.901347	Intercept	Turbidity	SC
Nishnabotna	416.15	216	0.979812	0.613769	Intercept	Turbidity	DO	pH
Rock	-521.915	232	0.327503	0.947691	Intercept	Turbidity	Runoff_DF	SC	DO
Skunk	-332.704	212	0.248755	0.814779	Intercept	Turbidity	SC
Soldier	-4.89608	247	0.91973	0.935755	Intercept	Turbidity	Runoff_DF
Thompson	-216.344	233	0.406603	0.87278	Intercept	Turbidity	SC	Runoff_DF	Baseflow_DF
Turkey	203.76	352	0.709356	0.803564	Intercept	Turbidity	SC	Runoff_DF
Upper Iowa	-466.722	247	0.261728	0.877694	Intercept	Turbidity	SC
Wapsipinicon	-694.049	358	0.153824	0.658202	Intercept	Turbidity	SC
West Nodaway	-34.0195	232	0.462064	0.788825	Intercept	Turbidity	Baseflow_DF	Runoff_DF	SC	pH
Yellow	-683.68	235	0.182924	0.913225	Intercept	Turbidity	Runoff_DF	SC	Nitrate
ALL RIVERS	3546.52	4661	0.593937	0.649293	Intercept	Turbidity	DO	Chlorophyll a	pH	Nitrate	SC	Baseflow_DF
