# Supplementary material for: Estimating Iowa’s riverine phosphorus concentrations via water quality surrogacy
Source: Heliyon. 2024 Sep 3;10(17):e37377. doi: 10.1016/j.heliyon.2024.e37377 (PMC11408025; doi:10.1016/j.heliyon.2024.e37377)
Supplement: Multimedia component 3 [file mmc3.xlsx]

## Sheet: _RegSummary
Site	# of Predictors	n	RMSE	R2	AdjR2	AIC	BIC	Variables
Bloody Run	1	214	0.0644872	0.388253	0.385368	-668.136	-661.404	Intercept	Streamflow
Bloody Run	2	214	0.0644872	0.435804	0.430457	-683.452	-673.354	Intercept	Streamflow	SC
Bloody Run	3	211	0.0647687	0.526956	0.5201	-707.144	-693.736	Intercept	Streamflow	SC	Chlorophyll a
Bloody Run	4	211	0.0647687	0.540561	0.53164	-711.301	-694.542	Intercept	Streamflow	SC	Chlorophyll a	% Baseflow_DF
Bloody Run	5	211	0.0647687	0.551671	0.540736	-714.466	-694.355	Intercept	Streamflow	SC	Chlorophyll a	% Baseflow_DF	Turbidity
Boyer	1	363	0.337755	0.248201	0.246119	141.564	149.353	Intercept	SC
Boyer	2	363	0.337755	0.371298	0.367805	78.656	90.3392	Intercept	SC	% Baseflow_DF
Boyer	3	361	0.337561	0.387616	0.38247	70.3413	85.8968	Intercept	SC	% Baseflow_DF	DO
Boyer	4	361	0.337561	0.410754	0.404133	58.4374	77.8818	Intercept	SC	% Baseflow_DF	DO	Streamflow
Chariton	1	248	0.027086	0.0610622	0.0572454	-1098.77	-1091.74	Intercept	Nitrate
Des Moines	1	410	0.106364	0.225669	0.223772	-775.863	-767.831	Intercept	Temp
Des Moines	2	311	0.10674	0.278492	0.273807	-605.573	-594.354	Intercept	Temp	Chlorophyll a
Des Moines	3	311	0.10674	0.31048	0.303742	-617.677	-602.718	Intercept	Temp	Chlorophyll a	Nitrate
Des Moines	4	309	0.10696	0.335551	0.326809	-621.834	-603.167	Intercept	Temp	Chlorophyll a	Nitrate	Turbidity
East Nodaway	1	236	0.0768677	0.100523	0.0966794	-563.262	-556.334	Intercept	SC
East Nodaway	2	236	0.0768677	0.143329	0.135976	-572.769	-562.378	Intercept	SC	% Baseflow_DF
Floyd	1	269	0.20761	0.150579	0.147397	-123.299	-116.11	Intercept	Temp
Floyd	2	266	0.197857	0.295582	0.290225	-195.281	-184.53	Intercept	Temp	Nitrate
Floyd	3	265	0.198225	0.400412	0.39352	-234.241	-219.922	Intercept	Temp	Nitrate	DO
Floyd	4	264	0.197763	0.424442	0.415553	-243.362	-225.482	Intercept	Temp	Nitrate	DO	% Baseflow_DF
Floyd	5	252	0.20076	0.444421	0.433129	-231.213	-210.036	Intercept	Temp	Nitrate	DO	% Baseflow_DF	Chlorophyll a
Floyd	6	252	0.20076	0.454724	0.44137	-233.93	-209.224	Intercept	Temp	Nitrate	DO	% Baseflow_DF	Chlorophyll a	Streamflow
Iowa	1	408	0.107129	0.28557	0.283811	-799.064	-791.041	Intercept	pH
Iowa	2	404	0.107576	0.357976	0.354774	-829.003	-816.998	Intercept	pH	Temp
Iowa	3	224	0.100624	0.408061	0.399989	-503.545	-489.898	Intercept	pH	Temp	Chlorophyll a
Iowa	4	224	0.100624	0.46845	0.458741	-525.649	-508.59	Intercept	pH	Temp	Chlorophyll a	Nitrate
Iowa	5	222	0.0992626	0.481009	0.468995	-530.23	-509.814	Intercept	pH	Temp	Chlorophyll a	Nitrate	DO
Iowa	6	222	0.0992626	0.497396	0.483369	-535.353	-511.534	Intercept	pH	Temp	Chlorophyll a	Nitrate	DO	SC
Iowa	7	219	0.0984448	0.504454	0.488014	-532.664	-505.551	Intercept	pH	Temp	Chlorophyll a	Nitrate	DO	SC	Turbidity
Little Sioux	1	218	0.110046	0.228826	0.225256	-397.179	-390.41	Intercept	pH
Little Sioux	2	218	0.110046	0.298905	0.292384	-415.948	-405.794	Intercept	pH	SC
Little Sioux	3	216	0.1103	0.373893	0.365033	-433.525	-420.024	Intercept	pH	SC	Chlorophyll a
Little Sioux	4	213	0.110897	0.424825	0.413764	-441.182	-424.376	Intercept	pH	SC	Chlorophyll a	Turbidity
Little Sioux	5	213	0.110897	0.440917	0.427413	-445.226	-425.058	Intercept	pH	SC	Chlorophyll a	Turbidity	% Baseflow_DF
Maquoketa	1	214	0.0967813	0.245715	0.242157	-449.551	-442.819	Intercept	% Baseflow_DF
Maquoketa	2	206	0.0953554	0.294368	0.287416	-450.483	-440.5	Intercept	% Baseflow_DF	Chlorophyll a
Maquoketa	3	205	0.0954915	0.321344	0.311215	-453.679	-440.386	Intercept	% Baseflow_DF	Chlorophyll a	SC
Maquoketa	4	205	0.0954915	0.337585	0.324337	-456.644	-440.029	Intercept	% Baseflow_DF	Chlorophyll a	SC	Streamflow
Nishnabotna	1	218	0.0417523	0.125383	0.121333	-792.287	-785.518	Intercept	DO
Nishnabotna	2	217	0.0418326	0.220757	0.213475	-810.861	-800.721	Intercept	DO	Chlorophyll a
Nishnabotna	3	217	0.0418326	0.281817	0.271702	-826.567	-813.048	Intercept	DO	Chlorophyll a	Temp
Nishnabotna	4	217	0.0418326	0.310341	0.297328	-833.362	-816.462	Intercept	DO	Chlorophyll a	Temp	Streamflow
Rock	1	236	0.154779	0.299573	0.29658	-291.933	-285.006	Intercept	% Baseflow_DF
Rock	2	234	0.155235	0.375518	0.370111	-312.911	-302.545	Intercept	% Baseflow_DF	pH
Rock	3	234	0.155235	0.424105	0.416593	-329.865	-316.043	Intercept	% Baseflow_DF	pH	SC
Rock	4	231	0.153004	0.442378	0.432509	-337.682	-320.47	Intercept	% Baseflow_DF	pH	SC	Chlorophyll a
Skunk	1	227	0.104619	0.169768	0.166078	-419.91	-413.06	Intercept	pH
Skunk	2	212	0.106464	0.199394	0.191732	-390.254	-380.185	Intercept	pH	Chlorophyll a
Skunk	3	212	0.106464	0.238276	0.22729	-398.809	-385.383	Intercept	pH	Chlorophyll a	SC
Skunk	4	212	0.106464	0.258403	0.244073	-402.486	-385.703	Intercept	pH	Chlorophyll a	SC	Nitrate
Soldier	1	250	0.106605	0.168049	0.164695	-452.843	-445.8	Intercept	Streamflow
Soldier	2	250	0.106605	0.206816	0.200393	-462.772	-452.208	Intercept	Streamflow	Nitrate
Soldier	3	250	0.106605	0.255453	0.246373	-476.592	-462.506	Intercept	Streamflow	Nitrate	Turbidity
Soldier	4	250	0.106605	0.271827	0.259939	-480.151	-462.544	Intercept	Streamflow	Nitrate	Turbidity	% Baseflow_DF
Thompson	1	237	0.059262	0.0572386	0.0532268	-677.817	-670.881	Intercept	SC
Thompson	2	237	0.059262	0.0995383	0.091842	-686.697	-676.293	Intercept	SC	pH
Thompson	3	234	0.0594623	0.132838	0.121528	-683.18	-669.359	Intercept	SC	pH	Nitrate
Turkey	1	355	0.0906239	0.311284	0.309333	-826.68	-818.936	Intercept	SC
Turkey	2	354	0.0906595	0.371343	0.367761	-854.365	-842.758	Intercept	SC	Temp
Turkey	3	353	0.0907552	0.402108	0.396969	-866.905	-851.439	Intercept	SC	Temp	% Baseflow_DF
Turkey	4	351	0.0874073	0.417068	0.410328	-895.233	-875.929	Intercept	SC	Temp	% Baseflow_DF	Chlorophyll a
Upper Iowa	1	248	0.0951356	0.189679	0.186385	-512.185	-505.159	Intercept	% Baseflow_DF
Upper Iowa	2	248	0.0951356	0.208347	0.201885	-515.966	-505.425	Intercept	% Baseflow_DF	SC
Upper Iowa	3	233	0.093949	0.28913	0.279817	-513.383	-499.579	Intercept	% Baseflow_DF	SC	Chlorophyll a
Upper Iowa	4	233	0.093949	0.308637	0.296507	-517.866	-500.611	Intercept	% Baseflow_DF	SC	Chlorophyll a	Temp
Upper Iowa	5	233	0.093949	0.324009	0.309119	-521.105	-500.399	Intercept	% Baseflow_DF	SC	Chlorophyll a	Temp	pH
Wapsipinicon	1	372	0.0918054	0.211185	0.209053	-806.293	-798.455	Intercept	pH
Wapsipinicon	2	372	0.0918054	0.258047	0.254026	-827.077	-815.32	Intercept	pH	% Baseflow_DF
Wapsipinicon	3	372	0.0918054	0.280096	0.274227	-836.299	-820.624	Intercept	pH	% Baseflow_DF	SC
Wapsipinicon	4	370	0.0920194	0.340722	0.333497	-860.592	-841.024	Intercept	pH	% Baseflow_DF	SC	Temp
Wapsipinicon	5	352	0.091348	0.341713	0.3322	-821.972	-798.79	Intercept	pH	% Baseflow_DF	SC	Temp	Chlorophyll a
West Nodaway	1	236	0.0596089	0.0608226	0.0568091	-673.089	-666.161	Intercept	DO
West Nodaway	2	235	0.0596398	0.0749378	0.0669632	-671.539	-661.16	Intercept	DO	% Baseflow_DF
Yellow	1	263	0.104415	0.106616	0.103193	-468.723	-461.579	Intercept	% Baseflow_DF
ALL RIVERS	1	5296	0.16634	0.0711448	0.0709693	-4357.53	-4344.38	Intercept	SC
ALL RIVERS	2	5221	0.166794	0.153662	0.153338	-4751.09	-4731.41	Intercept	SC	% Baseflow_DF
ALL RIVERS	3	5151	0.167672	0.160313	0.159824	-4671.87	-4645.69	Intercept	SC	% Baseflow_DF	pH
ALL RIVERS	4	4715	0.170359	0.167876	0.167169	-4166.59	-4134.29	Intercept	SC	% Baseflow_DF	pH	Chlorophyll a
ALL RIVERS	5	4715	0.170359	0.16858	0.167697	-4168.58	-4129.83	Intercept	SC	% Baseflow_DF	pH	Chlorophyll a	Nitrate

## Sheet: Table
Site	OP Models Summary: Forward Selection Regression
	BIC	n	RSME	Adj R2	Variables
Bloody Run	-694.542	211	0.0647687	0.53164	Intercept	Streamflow	SC	Chlorophyll a	% Baseflow_DF
Boyer	77.8818	361	0.337561	0.404133	Intercept	SC	% Baseflow_DF	DO	Streamflow
Chariton	-1091.74	248	0.027086	0.0572454	Intercept	Nitrate
Des Moines	-767.831	410	0.106364	0.223772	Intercept	Temp
East Nodaway	-562.378	236	0.0768677	0.135976	Intercept	SC	% Baseflow_DF
Floyd	-225.482	264	0.197763	0.415553	Intercept	Temp	Nitrate	DO	% Baseflow_DF
Iowa	-816.998	404	0.107576	0.354774	Intercept	pH	Temp
Little Sioux	-425.058	213	0.110897	0.427413	Intercept	pH	SC	Chlorophyll a	Turbidity	% Baseflow_DF
Maquoketa	-442.819	214	0.0967813	0.242157	Intercept	% Baseflow_DF
Nishnabotna	-816.462	217	0.0418326	0.297328	Intercept	DO	Chlorophyll a	Temp	Streamflow
Rock	-320.47	231	0.153004	0.432509	Intercept	% Baseflow_DF	pH	SC	Chlorophyll a
Skunk	-413.06	227	0.104619	0.166078	Intercept	pH
Soldier	-462.544	250	0.106605	0.259939	Intercept	Streamflow	Nitrate	Turbidity	% Baseflow_DF
Thompson	-676.293	237	0.059262	0.091842	Intercept	SC	pH
Turkey	-875.929	351	0.0874073	0.410328	Intercept	SC	Temp	% Baseflow_DF	Chlorophyll a
Upper Iowa	-505.425	248	0.0951356	0.201885	Intercept	% Baseflow_DF	SC
Wapsipinicon	-841.024	370	0.0920194	0.333497	Intercept	pH	% Baseflow_DF	SC	Temp
West Nodaway	-666.161	236	0.0596089	0.0568091	Intercept	DO
Yellow	-461.579	263	0.104415	0.103193	Intercept	% Baseflow_DF
ALL RIVERS	-4731.41	5221	0.166794	0.153338	Intercept	SC	% Baseflow_DF

## Sheet: Sheet1
Site	OP Models Summary: Forward Selection Regression
	BIC	n	RSME	Adj R2	Variables
Bloody Run	-694.542	211	0.0647687	0.53164	Intercept	Streamflow	SC	Chlorophyll a	BFI
Boyer	77.8818	361	0.337561	0.404133	Intercept	SC	BFI	DO	Streamflow
Chariton	-1091.74	248	0.027086	0.0572454	Intercept	Nitrate
Des Moines	-767.831	410	0.106364	0.223772	Intercept	Temp
East Nodaway	-562.378	236	0.0768677	0.135976	Intercept	SC	BFI
Floyd	-225.482	264	0.197763	0.415553	Intercept	Temp	Nitrate	DO	BFI
Iowa	-816.998	404	0.107576	0.354774	Intercept	pH	Temp
Little Sioux	-425.058	213	0.110897	0.427413	Intercept	pH	SC	Chlorophyll a	Turbidity	BFI
Maquoketa	-442.819	214	0.0967813	0.242157	Intercept	BFI
Nishnabotna	-816.462	217	0.0418326	0.297328	Intercept	DO	Chlorophyll a	Temp	Streamflow
Rock	-320.47	231	0.153004	0.432509	Intercept	BFI	pH	SC	Chlorophyll a
Skunk	-413.06	227	0.104619	0.166078	Intercept	pH
Soldier	-462.544	250	0.106605	0.259939	Intercept	Streamflow	Nitrate	Turbidity	BFI
Thompson	-676.293	237	0.059262	0.091842	Intercept	SC	pH
Turkey	-875.929	351	0.0874073	0.410328	Intercept	SC	Temp	BFI	Chlorophyll a
Upper Iowa	-505.425	248	0.0951356	0.201885	Intercept	BFI	SC
Wapsipinicon	-841.024	370	0.0920194	0.333497	Intercept	pH	BFI	SC	Temp
West Nodaway	-666.161	236	0.0596089	0.0568091	Intercept	DO
Yellow	-461.579	263	0.104415	0.103193	Intercept	BFI
ALL RIVERS	-4731.41	5221	0.166794	0.153338	Intercept	SC	BFI

## Sheet: Comp to Monthly
Site	R2		RMSE
	OLS Max AdjR2	Monthly	OLS	Monthly
Bloody Run	0.540736	0.0611617	0.0647687	0.0623428
Boyer	0.404133	0.183325	0.337561	0.304874
Chariton	0.0572454	0.0118122	0.027086	0.0268713
Des Moines	0.326809	0.238636	0.10696	0.0918775
East Nodaway	0.135976	0.0355397	0.0768677	0.0753293
Floyd	0.44137	0.212549	0.20076	0.183721
Iowa	0.488014	0.263596	0.0984448	0.0910035
Little Sioux	0.427413	0.365894	0.110897	0.0874181
Maquoketa	0.324337	0.186039	0.0954915	0.0871247
Nishnabotna	0.297328	0.157417	0.0418326	0.038154
Rock	0.432509	0.231447	0.153004	0.135666
Skunk	0.244073	0.110392	0.106464	0.0981703
Soldier	0.259939	0.0421233	0.106605	0.104138
Thompson	0.121528	0.04901	0.0594623	0.0576776
Turkey	0.410328	0.143949	0.0874073	0.0838212
Upper Iowa	0.309119	0.101728	0.093949	0.0896788
Wapsipinicon	0.333497	0.183012	0.0920194	0.082874
West Nodaway	0.0669632	0.0953857	0.0596398	0.0565978
Yellow	0.103193	0.0416311	0.104415	0.106742
ALL RIVERS	0.167697		0.170359
